# Supplementary material for: Porcine influenza mAbs to H3, H5, and H7 hemagglutinins recognize H3 egg adapted site and target the HA stem
Source: Discov Immunol. 2026 Mar 2;5(1):kyag006. doi: 10.1093/discim/kyag006 (PMC13006140; doi:10.1093/discim/kyag006)
Supplement: kyag006_Supplementary_Data [file kyag006_supplementary_data.zip]

Archive with 2 entries (2 files):
- Supplementary Figures 7th october.pdf
- Supplementary Tables 31st Oct.pdf
